# Supplementary material for: Dynamics and vibrational spectroscopy of quasi-one dimensional water wires inside carbon nanotubes of different diameter and chirality
Source: Sci Rep. 2025 Aug 1;15:28144. doi: 10.1038/s41598-025-14266-8 (PMC12317096; doi:10.1038/s41598-025-14266-8)
Supplement: Supplementary file 1 — Supplementary Information. [file 41598_2025_14266_MOESM1_ESM.zip › si_zip/SI.aux]

\relax 
\providecommand\hyper@newdestlabel[2]{}
\providecommand\HyperFirstAtBeginDocument{\AtBeginDocument}
\HyperFirstAtBeginDocument{\ifx\hyper@anchor\@undefined
\global\let\oldcontentsline\contentsline
\gdef\contentsline#1#2#3#4{\oldcontentsline{#1}{#2}{#3}}
\global\let\oldnewlabel\newlabel
\gdef\newlabel#1#2{\newlabelxx{#1}#2}
\gdef\newlabelxx#1#2#3#4#5#6{\oldnewlabel{#1}{{#2}{#3}}}
\AtEndDocument{\ifx\hyper@anchor\@undefined
\let\contentsline\oldcontentsline
\let\newlabel\oldnewlabel
\fi}
\fi}
\global\let\hyper@last\relax 
\gdef\HyperFirstAtBeginDocument#1{#1}
\providecommand\HyField@AuxAddToFields[1]{}
\providecommand\HyField@AuxAddToCoFields[2]{}
\@writefile{toc}{\contentsline {section}{\numberline {S1}Integrated Radial Distribution Function }{2}{section.1}\protected@file@percent }
\@writefile{lof}{\contentsline {figure}{\numberline {S1}{\ignorespaces  Integrated radial distribution functions as obtained using Equation 13 from the $\mathrm  {O\cdots  H} $ radial distribution function which are duly shown in Figure 2 of the main article. \relax }}{2}{figure.caption.1}\protected@file@percent }
\providecommand*\caption@xref[2]{\@setref\relax\@undefined{#1}}
\newlabel{fig3}{{S1}{2}{Integrated radial distribution functions as obtained using Equation 13 from the $\mathrm {O\cdots H} $ radial distribution function which are duly shown in Figure 2 of the main article. \relax }{figure.caption.1}{}}
\@writefile{toc}{\contentsline {section}{\numberline {S2} Hydrogen Bond Correlation Function}{2}{section.2}\protected@file@percent }
\@writefile{lof}{\contentsline {figure}{\numberline {S2}{\ignorespaces Continuous hydrogen bond lifetime correlation functions ${S_{HB}}$ of water molecules confined in CNTs of chirality (6,2) , (6,4), (6,6) and in bulk.\relax }}{3}{figure.caption.2}\protected@file@percent }
\newlabel{fig11}{{S2}{3}{Continuous hydrogen bond lifetime correlation functions ${S_{HB}}$ of water molecules confined in CNTs of chirality (6,2) , (6,4), (6,6) and in bulk.\relax }{figure.caption.2}{}}
\gdef \@abspage@last{3}
