# Supplementary material for: Dynamics and vibrational spectroscopy of quasi-one dimensional water wires inside carbon nanotubes of different diameter and chirality
Source: Sci Rep. 2025 Aug 1;15:28144. doi: 10.1038/s41598-025-14266-8 (PMC12317096; doi:10.1038/s41598-025-14266-8)
Supplement: Supplementary file 1 — Supplementary Information. [file 41598_2025_14266_MOESM1_ESM.zip › si_zip/SI.log]

This is pdfTeX, Version 3.141592653-2.6-1.40.22 (TeX Live 2021/TeX Live for SUSE Linux) (preloaded format=pdflatex 2024.10.15)  29 JUL 2025 16:22
entering extended mode
 restricted \write18 enabled.
 %&-line parsing enabled.
**SI.tex
(./SI.tex
LaTeX2e <2020-10-01> patch level 4
L3 programming layer <2021-02-18> (/usr/share/texmf/tex/latex/base/article.cls
Document Class: article 2020/04/10 v1.4m Standard LaTeX document class
(/usr/share/texmf/tex/latex/base/size10.clo
File: size10.clo 2020/04/10 v1.4m Standard LaTeX file (size option)
)
\c@part=\count179
\c@section=\count180
\c@subsection=\count181
\c@subsubsection=\count182
\c@paragraph=\count183
\c@subparagraph=\count184
\c@figure=\count185
\c@table=\count186
\abovecaptionskip=\skip47
\belowcaptionskip=\skip48
\bibindent=\dimen138
)
(/usr/share/texmf/tex/latex/graphics/graphicx.sty
Package: graphicx 2020/09/09 v1.2b Enhanced LaTeX Graphics (DPC,SPQR)

(/usr/share/texmf/tex/latex/graphics/keyval.sty
Package: keyval 2014/10/28 v1.15 key=value parser (DPC)
\KV@toks@=\toks15
)
(/usr/share/texmf/tex/latex/graphics/graphics.sty
Package: graphics 2020/08/30 v1.4c Standard LaTeX Graphics (DPC,SPQR)

(/usr/share/texmf/tex/latex/graphics/trig.sty
Package: trig 2016/01/03 v1.10 sin cos tan (DPC)
)
(/usr/share/texmf/tex/latex/graphics-cfg/graphics.cfg
File: graphics.cfg 2016/06/04 v1.11 sample graphics configuration
)
Package graphics Info: Driver file: pdftex.def on input line 105.

(/usr/share/texmf/tex/latex/graphics-def/pdftex.def
File: pdftex.def 2020/10/05 v1.2a Graphics/color driver for pdftex
))
\Gin@req@height=\dimen139
\Gin@req@width=\dimen140
)
(/usr/share/texmf/tex/latex/amsmath/amsmath.sty
Package: amsmath 2020/09/23 v2.17i AMS math features
\@mathmargin=\skip49

For additional information on amsmath, use the `?' option.
(/usr/share/texmf/tex/latex/amsmath/amstext.sty
Package: amstext 2000/06/29 v2.01 AMS text

(/usr/share/texmf/tex/latex/amsmath/amsgen.sty
File: amsgen.sty 1999/11/30 v2.0 generic functions
\@emptytoks=\toks16
\ex@=\dimen141
))
(/usr/share/texmf/tex/latex/amsmath/amsbsy.sty
Package: amsbsy 1999/11/29 v1.2d Bold Symbols
\pmbraise@=\dimen142
)
(/usr/share/texmf/tex/latex/amsmath/amsopn.sty
Package: amsopn 2016/03/08 v2.02 operator names
)
\inf@bad=\count187
LaTeX Info: Redefining \frac on input line 234.
\uproot@=\count188
\leftroot@=\count189
LaTeX Info: Redefining \overline on input line 399.
\classnum@=\count190
\DOTSCASE@=\count191
LaTeX Info: Redefining \ldots on input line 496.
LaTeX Info: Redefining \dots on input line 499.
LaTeX Info: Redefining \cdots on input line 620.
\Mathstrutbox@=\box47
\strutbox@=\box48
\big@size=\dimen143
LaTeX Font Info:    Redeclaring font encoding OML on input line 743.
LaTeX Font Info:    Redeclaring font encoding OMS on input line 744.
\macc@depth=\count192
\c@MaxMatrixCols=\count193
\dotsspace@=\muskip16
\c@parentequation=\count194
\dspbrk@lvl=\count195
\tag@help=\toks17
\row@=\count196
\column@=\count197
\maxfields@=\count198
\andhelp@=\toks18
\eqnshift@=\dimen144
\alignsep@=\dimen145
\tagshift@=\dimen146
\tagwidth@=\dimen147
\totwidth@=\dimen148
\lineht@=\dimen149
\@envbody=\toks19
\multlinegap=\skip50
\multlinetaggap=\skip51
\mathdisplay@stack=\toks20
LaTeX Info: Redefining \[ on input line 2923.
LaTeX Info: Redefining \] on input line 2924.
)
(/usr/share/texmf/tex/latex/amsfonts/amsfonts.sty
Package: amsfonts 2013/01/14 v3.01 Basic AMSFonts support
\symAMSa=\mathgroup4
\symAMSb=\mathgroup5
LaTeX Font Info:    Redeclaring math symbol \hbar on input line 98.
LaTeX Font Info:    Overwriting math alphabet `\mathfrak' in version `bold'
(Font)                  U/euf/m/n --> U/euf/b/n on input line 106.
)
(/usr/share/texmf/tex/latex/amsfonts/amssymb.sty
Package: amssymb 2013/01/14 v3.01 AMS font symbols
)
(/usr/share/texmf/tex/latex/siunitx/siunitx.sty
(/usr/share/texmf/tex/latex/l3kernel/expl3.sty
Package: expl3 2021-02-18 L3 programming layer (loader) 

(/usr/share/texmf/tex/latex/l3backend/l3backend-pdftex.def
File: l3backend-pdftex.def 2021-03-18 L3 backend support: PDF output (pdfTeX)
\l__color_backend_stack_int=\count199
\l__pdf_internal_box=\box49
))
(/usr/share/texmf/tex/latex/l3packages/xparse/xparse.sty
(/usr/share/texmf/tex/latex/l3packages/xparse/xparse-2020-10-01.sty
(/usr/share/texmf/tex/latex/l3packages/xparse/xparse-generic.tex)))
Package: siunitx 2021/03/27 v2.8c A comprehensive (SI) units package

(/usr/share/texmf/tex/latex/tools/array.sty
Package: array 2020/10/01 v2.5c Tabular extension package (FMi)
\col@sep=\dimen150
\ar@mcellbox=\box50
\extrarowheight=\dimen151
\NC@list=\toks21
\extratabsurround=\skip52
\backup@length=\skip53
\ar@cellbox=\box51
)
(/usr/share/texmf/tex/latex/l3packages/l3keys2e/l3keys2e.sty
Package: l3keys2e 2021-03-12 LaTeX2e option processing using LaTeX3 keys
)
\l__siunitx_tmp_box=\box52
\l__siunitx_tmp_dim=\dimen152
\l__siunitx_tmp_int=\count266
\l__siunitx_number_mantissa_length_int=\count267
\l__siunitx_number_uncert_length_int=\count268
\l__siunitx_round_int=\count269
\l__siunitx_process_decimal_int=\count270
\l__siunitx_process_uncertainty_int=\count271
\l__siunitx_process_fixed_int=\count272
\l__siunitx_process_integer_min_int=\count273
\l__siunitx_process_precision_int=\count274
\l__siunitx_group_min_int=\count275
\l__siunitx_angle_marker_box=\box53
\l__siunitx_angle_unit_box=\box54
\l__siunitx_angle_marker_dim=\dimen153
\l__siunitx_angle_unit_dim=\dimen154
\l__siunitx_unit_int=\count276
\l__siunitx_unit_denominator_int=\count277
\l__siunitx_unit_numerator_int=\count278
\l__siunitx_unit_prefix_int=\count279
\l__siunitx_unit_prefix_base_int=\count280
\l__siunitx_unit_prefix_gram_int=\count281
\l__siunitx_number_product_int=\count282
\c__siunitx_one_fill_skip=\skip54
\l__siunitx_table_unit_align_skip=\skip55
\l__siunitx_table_exponent_dim=\dimen155
\l__siunitx_table_integer_dim=\dimen156
\l__siunitx_table_mantissa_dim=\dimen157
\l__siunitx_table_marker_dim=\dimen158
\l__siunitx_table_result_dim=\dimen159
\l__siunitx_table_uncert_dim=\dimen160
\l__siunitx_table_fill_pre_dim=\dimen161
\l__siunitx_table_fill_post_dim=\dimen162
\l__siunitx_table_fill_mid_dim=\dimen163
\l__siunitx_table_pre_box=\box55
\l__siunitx_table_post_box=\box56
\l__siunitx_table_mantissa_box=\box57
\l__siunitx_table_result_box=\box58
\l__siunitx_table_number_align_skip=\skip56
\l__siunitx_table_text_align_skip=\skip57

(/usr/share/texmf/tex/latex/translator/translator.sty
Package: translator 2020-08-03 v1.12c Easy translation of strings in LaTeX
))
(/usr/share/texmf/tex/latex/booktabs/booktabs.sty
Package: booktabs 2020/01/12 v1.61803398 Publication quality tables
\heavyrulewidth=\dimen164
\lightrulewidth=\dimen165
\cmidrulewidth=\dimen166
\belowrulesep=\dimen167
\belowbottomsep=\dimen168
\aboverulesep=\dimen169
\abovetopsep=\dimen170
\cmidrulesep=\dimen171
\cmidrulekern=\dimen172
\defaultaddspace=\dimen173
\@cmidla=\count283
\@cmidlb=\count284
\@aboverulesep=\dimen174
\@belowrulesep=\dimen175
\@thisruleclass=\count285
\@lastruleclass=\count286
\@thisrulewidth=\dimen176
)
(/usr/share/texmf/tex/latex/caption/caption.sty
Package: caption 2020/10/26 v3.5g Customizing captions (AR)

(/usr/share/texmf/tex/latex/caption/caption3.sty
Package: caption3 2020/10/21 v2.2e caption3 kernel (AR)
\captionmargin=\dimen177
\captionmargin@=\dimen178
\captionwidth=\dimen179
\caption@tempdima=\dimen180
\caption@indent=\dimen181
\caption@parindent=\dimen182
\caption@hangindent=\dimen183
Package caption Info: Standard document class detected.
)
\c@caption@flags=\count287
\c@continuedfloat=\count288
)
(/usr/share/texmf/tex/latex/float/float.sty
Package: float 2001/11/08 v1.3d Float enhancements (AL)
\c@float@type=\count289
\float@exts=\toks22
\float@box=\box59
\@float@everytoks=\toks23
\@floatcapt=\box60
)
(/usr/share/texmf/tex/latex/url/url.sty
\Urlmuskip=\muskip17
Package: url 2013/09/16  ver 3.4  Verb mode for urls, etc.
)
(/usr/share/texmf/tex/latex/hyperref/hyperref.sty
Package: hyperref 2021-02-27 v7.00k Hypertext links for LaTeX

(/usr/share/texmf/tex/generic/ltxcmds/ltxcmds.sty
Package: ltxcmds 2020-05-10 v1.25 LaTeX kernel commands for general use (HO)
)
(/usr/share/texmf/tex/generic/iftex/iftex.sty
Package: iftex 2020/03/06 v1.0d TeX engine tests
)
(/usr/share/texmf/tex/generic/pdftexcmds/pdftexcmds.sty
Package: pdftexcmds 2020-06-27 v0.33 Utility functions of pdfTeX for LuaTeX (HO
)

(/usr/share/texmf/tex/generic/infwarerr/infwarerr.sty
Package: infwarerr 2019/12/03 v1.5 Providing info/warning/error messages (HO)
)
Package pdftexcmds Info: \pdf@primitive is available.
Package pdftexcmds Info: \pdf@ifprimitive is available.
Package pdftexcmds Info: \pdfdraftmode found.
)
(/usr/share/texmf/tex/generic/kvsetkeys/kvsetkeys.sty
Package: kvsetkeys 2019/12/15 v1.18 Key value parser (HO)
)
(/usr/share/texmf/tex/generic/kvdefinekeys/kvdefinekeys.sty
Package: kvdefinekeys 2019-12-19 v1.6 Define keys (HO)
)
(/usr/share/texmf/tex/generic/pdfescape/pdfescape.sty
Package: pdfescape 2019/12/09 v1.15 Implements pdfTeX's escape features (HO)
)
(/usr/share/texmf/tex/latex/hycolor/hycolor.sty
Package: hycolor 2020-01-27 v1.10 Color options for hyperref/bookmark (HO)
)
(/usr/share/texmf/tex/latex/letltxmacro/letltxmacro.sty
Package: letltxmacro 2019/12/03 v1.6 Let assignment for LaTeX macros (HO)
)
(/usr/share/texmf/tex/latex/auxhook/auxhook.sty
Package: auxhook 2019-12-17 v1.6 Hooks for auxiliary files (HO)
)
(/usr/share/texmf/tex/latex/kvoptions/kvoptions.sty
Package: kvoptions 2020-10-07 v3.14 Key value format for package options (HO)
)
\@linkdim=\dimen184
\Hy@linkcounter=\count290
\Hy@pagecounter=\count291

(/usr/share/texmf/tex/latex/hyperref/pd1enc.def
File: pd1enc.def 2021-02-27 v7.00k Hyperref: PDFDocEncoding definition (HO)
Now handling font encoding PD1 ...
... no UTF-8 mapping file for font encoding PD1
)
(/usr/share/texmf/tex/latex/hyperref/hyperref-langpatches.def
File: hyperref-langpatches.def 2021-02-27 v7.00k Hyperref: patches for babel la
nguages
)
(/usr/share/texmf/tex/generic/intcalc/intcalc.sty
Package: intcalc 2019/12/15 v1.3 Expandable calculations with integers (HO)
)
(/usr/share/texmf/tex/generic/etexcmds/etexcmds.sty
Package: etexcmds 2019/12/15 v1.7 Avoid name clashes with e-TeX commands (HO)
)
\Hy@SavedSpaceFactor=\count292

(/usr/share/texmf/tex/latex/hyperref/puenc.def
File: puenc.def 2021-02-27 v7.00k Hyperref: PDF Unicode definition (HO)
Now handling font encoding PU ...
... no UTF-8 mapping file for font encoding PU
)
Package hyperref Info: Hyper figures OFF on input line 4192.
Package hyperref Info: Link nesting OFF on input line 4197.
Package hyperref Info: Hyper index ON on input line 4200.
Package hyperref Info: Plain pages OFF on input line 4207.
Package hyperref Info: Backreferencing OFF on input line 4212.
Package hyperref Info: Implicit mode ON; LaTeX internals redefined.
Package hyperref Info: Bookmarks ON on input line 4445.
\c@Hy@tempcnt=\count293
LaTeX Info: Redefining \url on input line 4804.
\XeTeXLinkMargin=\dimen185

(/usr/share/texmf/tex/generic/bitset/bitset.sty
Package: bitset 2019/12/09 v1.3 Handle bit-vector datatype (HO)

(/usr/share/texmf/tex/generic/bigintcalc/bigintcalc.sty
Package: bigintcalc 2019/12/15 v1.5 Expandable calculations on big integers (HO
)
))
\Fld@menulength=\count294
\Field@Width=\dimen186
\Fld@charsize=\dimen187
Package hyperref Info: Hyper figures OFF on input line 6075.
Package hyperref Info: Link nesting OFF on input line 6080.
Package hyperref Info: Hyper index ON on input line 6083.
Package hyperref Info: backreferencing OFF on input line 6090.
Package hyperref Info: Link coloring OFF on input line 6095.
Package hyperref Info: Link coloring with OCG OFF on input line 6100.
Package hyperref Info: PDF/A mode OFF on input line 6105.
LaTeX Info: Redefining \ref on input line 6145.
LaTeX Info: Redefining \pageref on input line 6149.

(/usr/share/texmf/tex/latex/base/atbegshi-ltx.sty
Package: atbegshi-ltx 2020/08/17 v1.0a Emulation of the original atbegshi packa
ge
with kernel methods
)
\Hy@abspage=\count295
\c@Item=\count296
\c@Hfootnote=\count297
)
Package hyperref Info: Driver (autodetected): hpdftex.

(/usr/share/texmf/tex/latex/hyperref/hpdftex.def
File: hpdftex.def 2021-02-27 v7.00k Hyperref driver for pdfTeX

(/usr/share/texmf/tex/latex/base/atveryend-ltx.sty
Package: atveryend-ltx 2020/08/19 v1.0a Emulation of the original atvery packag
e
with kernel methods
)
\Fld@listcount=\count298
\c@bookmark@seq@number=\count299

(/usr/share/texmf/tex/latex/rerunfilecheck/rerunfilecheck.sty
Package: rerunfilecheck 2019/12/05 v1.9 Rerun checks for auxiliary files (HO)

(/usr/share/texmf/tex/generic/uniquecounter/uniquecounter.sty
Package: uniquecounter 2019/12/15 v1.4 Provide unlimited unique counter (HO)
)
Package uniquecounter Info: New unique counter `rerunfilecheck' on input line 2
86.
)
\Hy@SectionHShift=\skip58
)
Package hyperref Info: Option `colorlinks' set `true' on input line 20.

(/usr/share/texmf/tex/latex/enumitem/enumitem.sty
Package: enumitem 2019/06/20 v3.9 Customized lists
\labelindent=\skip59
\enit@outerparindent=\dimen188
\enit@toks=\toks24
\enit@inbox=\box61
\enit@count@id=\count300
\enitdp@description=\count301
)
(/usr/share/texmf/tex/latex/geometry/geometry.sty
Package: geometry 2020/01/02 v5.9 Page Geometry

(/usr/share/texmf/tex/generic/iftex/ifvtex.sty
Package: ifvtex 2019/10/25 v1.7 ifvtex legacy package. Use iftex instead.
)
\Gm@cnth=\count302
\Gm@cntv=\count303
\c@Gm@tempcnt=\count304
\Gm@bindingoffset=\dimen189
\Gm@wd@mp=\dimen190
\Gm@odd@mp=\dimen191
\Gm@even@mp=\dimen192
\Gm@layoutwidth=\dimen193
\Gm@layoutheight=\dimen194
\Gm@layouthoffset=\dimen195
\Gm@layoutvoffset=\dimen196
\Gm@dimlist=\toks25
)
No file SI.aux.
\openout1 = `SI.aux'.

LaTeX Font Info:    Checking defaults for OML/cmm/m/it on input line 68.
LaTeX Font Info:    ... okay on input line 68.
LaTeX Font Info:    Checking defaults for OMS/cmsy/m/n on input line 68.
LaTeX Font Info:    ... okay on input line 68.
LaTeX Font Info:    Checking defaults for OT1/cmr/m/n on input line 68.
LaTeX Font Info:    ... okay on input line 68.
LaTeX Font Info:    Checking defaults for T1/cmr/m/n on input line 68.
LaTeX Font Info:    ... okay on input line 68.
LaTeX Font Info:    Checking defaults for TS1/cmr/m/n on input line 68.
LaTeX Font Info:    ... okay on input line 68.
LaTeX Font Info:    Checking defaults for OMX/cmex/m/n on input line 68.
LaTeX Font Info:    ... okay on input line 68.
LaTeX Font Info:    Checking defaults for U/cmr/m/n on input line 68.
LaTeX Font Info:    ... okay on input line 68.
LaTeX Font Info:    Checking defaults for PD1/pdf/m/n on input line 68.
LaTeX Font Info:    ... okay on input line 68.
LaTeX Font Info:    Checking defaults for PU/pdf/m/n on input line 68.
LaTeX Font Info:    ... okay on input line 68.
(/usr/share/texmf/tex/context/base/mkii/supp-pdf.mkii
[Loading MPS to PDF converter (version 2006.09.02).]
\scratchcounter=\count305
\scratchdimen=\dimen197
\scratchbox=\box62
\nofMPsegments=\count306
\nofMParguments=\count307
\everyMPshowfont=\toks26
\MPscratchCnt=\count308
\MPscratchDim=\dimen198
\MPnumerator=\count309
\makeMPintoPDFobject=\count310
\everyMPtoPDFconversion=\toks27
) (/usr/share/texmf/tex/latex/epstopdf-pkg/epstopdf-base.sty
Package: epstopdf-base 2020-01-24 v2.11 Base part for package epstopdf
Package epstopdf-base Info: Redefining graphics rule for `.eps' on input line 4
85.

(/usr/share/texmf/tex/latex/latexconfig/epstopdf-sys.cfg
File: epstopdf-sys.cfg 2010/07/13 v1.3 Configuration of (r)epstopdf for TeX Liv
e
))
(/usr/share/texmf/tex/latex/siunitx/siunitx-abbreviations.cfg
File: siunitx-abbreviations.cfg 2017/11/26 v2.7k siunitx: Abbreviated units
)
(/usr/share/texmf/tex/latex/translator/translator-basic-dictionary-English.dict
Dictionary: translator-basic-dictionary, Language: English 
)
Package caption Info: Begin \AtBeginDocument code.
Package caption Info: float package is loaded.
Package caption Info: hyperref package is loaded.
Package caption Info: End \AtBeginDocument code.
 (/usr/share/texmf/tex/latex/graphics/color.sty
Package: color 2020/02/24 v1.2b Standard LaTeX Color (DPC)

(/usr/share/texmf/tex/latex/graphics-cfg/color.cfg
File: color.cfg 2016/01/02 v1.6 sample color configuration
)
Package color Info: Driver file: pdftex.def on input line 147.
)
Package hyperref Info: Link coloring ON on input line 68.

(/usr/share/texmf/tex/latex/hyperref/nameref.sty
Package: nameref 2021-04-02 v2.47 Cross-referencing by name of section

(/usr/share/texmf/tex/latex/refcount/refcount.sty
Package: refcount 2019/12/15 v3.6 Data extraction from label references (HO)
)
(/usr/share/texmf/tex/generic/gettitlestring/gettitlestring.sty
Package: gettitlestring 2019/12/15 v1.6 Cleanup title references (HO)
)
\c@section@level=\count311
)
LaTeX Info: Redefining \ref on input line 68.
LaTeX Info: Redefining \pageref on input line 68.
LaTeX Info: Redefining \nameref on input line 68.
\@outlinefile=\write3
\openout3 = `SI.out'.


*geometry* driver: auto-detecting
*geometry* detected driver: pdftex
*geometry* verbose mode - [ preamble ] result:
* driver: pdftex
* paper: a4paper
* layout: <same size as paper>
* layoutoffset:(h,v)=(0.0pt,0.0pt)
* modes: 
* h-part:(L,W,R)=(72.26999pt, 452.9679pt, 72.26999pt)
* v-part:(T,H,B)=(72.26999pt, 700.50687pt, 72.26999pt)
* \paperwidth=597.50787pt
* \paperheight=845.04684pt
* \textwidth=452.9679pt
* \textheight=700.50687pt
* \oddsidemargin=0.0pt
* \evensidemargin=0.0pt
* \topmargin=-37.0pt
* \headheight=12.0pt
* \headsep=25.0pt
* \topskip=10.0pt
* \footskip=30.0pt
* \marginparwidth=57.0pt
* \marginparsep=11.0pt
* \columnsep=10.0pt
* \skip\footins=9.0pt plus 4.0pt minus 2.0pt
* \hoffset=0.0pt
* \voffset=0.0pt
* \mag=1000
* \@twocolumnfalse
* \@twosidefalse
* \@mparswitchfalse
* \@reversemarginfalse
* (1in=72.27pt=25.4mm, 1cm=28.453pt)

LaTeX Font Info:    Trying to load font information for U+msa on input line 68.

(/usr/share/texmf/tex/latex/amsfonts/umsa.fd
File: umsa.fd 2013/01/14 v3.01 AMS symbols A
)
LaTeX Font Info:    Trying to load font information for U+msb on input line 68.


(/usr/share/texmf/tex/latex/amsfonts/umsb.fd
File: umsb.fd 2013/01/14 v3.01 AMS symbols B
)
Overfull \hbox (5.69359pt too wide) in paragraph at lines 71--71
 [][] 
 []

[1

{/var/lib/texmf/fonts/map/pdftex/updmap/pdftex.map}]

LaTeX Warning: Reference `fig3' on page 2 undefined on input line 87.


LaTeX Warning: Command \r invalid in math mode on input line 87.


LaTeX Warning: Command \r invalid in math mode on input line 87.

Package epstopdf Info: Source file: <SI1.eps>
(epstopdf)                    date: 2025-07-29 16:21:21
(epstopdf)                    size: 78616 bytes
(epstopdf)             Output file: <SI1-eps-converted-to.pdf>
(epstopdf)             Command: <repstopdf --outfile=SI1-eps-converted-to.pdf S
I1.eps>
(epstopdf)             \includegraphics on input line 90.
runsystem(repstopdf --outfile=SI1-eps-converted-to.pdf SI1.eps)...executed safe
ly (allowed).

Package epstopdf Info: Result file: <SI1-eps-converted-to.pdf>
(epstopdf)                    date: 2025-07-29 16:22:54
(epstopdf)                    size: 30089 bytes.
<SI1-eps-converted-to.pdf, id=14, 513.92pt x 304.13625pt>
File: SI1-eps-converted-to.pdf Graphic file (type pdf)
<use SI1-eps-converted-to.pdf>
Package pdftex.def Info: SI1-eps-converted-to.pdf  used on input line 90.
(pdftex.def)             Requested size: 339.72592pt x 201.05075pt.
Package epstopdf Info: Source file: <SI2.eps>
(epstopdf)                    date: 2025-07-29 16:21:21
(epstopdf)                    size: 289905 bytes
(epstopdf)             Output file: <SI2-eps-converted-to.pdf>
(epstopdf)             Command: <repstopdf --outfile=SI2-eps-converted-to.pdf S
I2.eps>
(epstopdf)             \includegraphics on input line 97.
runsystem(repstopdf --outfile=SI2-eps-converted-to.pdf SI2.eps)...executed safe
ly (allowed).

Package epstopdf Info: Result file: <SI2-eps-converted-to.pdf>
(epstopdf)                    date: 2025-07-29 16:22:54
(epstopdf)                    size: 86967 bytes.
<SI2-eps-converted-to.pdf, id=15, 436.63126pt x 313.17pt>
File: SI2-eps-converted-to.pdf Graphic file (type pdf)
<use SI2-eps-converted-to.pdf>
Package pdftex.def Info: SI2-eps-converted-to.pdf  used on input line 97.
(pdftex.def)             Requested size: 284.52649pt x 227.62779pt.

LaTeX Warning: Reference `fig11' on page 2 undefined on input line 106.

[2 <./SI1-eps-converted-to.pdf>] [3 <./SI2-eps-converted-to.pdf>] (./SI.aux)

LaTeX Warning: There were undefined references.


LaTeX Warning: Label(s) may have changed. Rerun to get cross-references right.


Package rerunfilecheck Warning: File `SI.out' has changed.
(rerunfilecheck)                Rerun to get outlines right
(rerunfilecheck)                or use package `bookmark'.

Package rerunfilecheck Info: Checksums for `SI.out':
(rerunfilecheck)             Before: <no file>
(rerunfilecheck)             After:  FBF692BFD8AF46F5F4002AFCF2BE41F9;485.
 ) 
Here is how much of TeX's memory you used:
 13488 strings out of 479010
 233112 string characters out of 5867846
 518364 words of memory out of 5000000
 30781 multiletter control sequences out of 15000+600000
 416439 words of font info for 79 fonts, out of 8000000 for 9000
 1141 hyphenation exceptions out of 8191
 71i,9n,75p,931b,724s stack positions out of 5000i,500n,10000p,200000b,80000s
</usr/share/texmf/fonts/type1/public/amsfonts/cm/cmbx10.pfb></usr/share/texmf
/fonts/type1/public/amsfonts/cm/cmbx12.pfb></usr/share/texmf/fonts/type1/public
/amsfonts/cm/cmex10.pfb></usr/share/texmf/fonts/type1/public/amsfonts/cm/cmmi10
.pfb></usr/share/texmf/fonts/type1/public/amsfonts/cm/cmmi7.pfb></usr/share/tex
mf/fonts/type1/public/amsfonts/cm/cmr10.pfb></usr/share/texmf/fonts/type1/publi
c/amsfonts/cm/cmr12.pfb></usr/share/texmf/fonts/type1/public/amsfonts/cm/cmr7.p
fb></usr/share/texmf/fonts/type1/public/amsfonts/cm/cmr9.pfb></usr/share/texmf/
fonts/type1/public/amsfonts/cm/cmsy10.pfb></usr/share/texmf/fonts/type1/public/
amsfonts/cm/cmsy6.pfb>
Output written on SI.pdf (3 pages, 231522 bytes).
PDF statistics:
 83 PDF objects out of 1000 (max. 8388607)
 62 compressed objects within 1 object stream
 10 named destinations out of 1000 (max. 500000)
 11 words of extra memory for PDF output out of 10000 (max. 10000000)
