# Supplementary material for: Dynamics and vibrational spectroscopy of quasi-one dimensional water wires inside carbon nanotubes of different diameter and chirality
Source: Sci Rep. 2025 Aug 1;15:28144. doi: 10.1038/s41598-025-14266-8 (PMC12317096; doi:10.1038/s41598-025-14266-8)
Supplement: Supplementary file 1 — Supplementary Information. [file 41598_2025_14266_MOESM1_ESM.zip › si_zip/SI.out]

\BOOKMARK [1][-]{section.1}{\376\377\000I\000n\000t\000e\000g\000r\000a\000t\000e\000d\000\040\000R\000a\000d\000i\000a\000l\000\040\000D\000i\000s\000t\000r\000i\000b\000u\000t\000i\000o\000n\000\040\000F\000u\000n\000c\000t\000i\000o\000n\000\040}{}% 1
\BOOKMARK [1][-]{section.2}{\376\377\000\040\000H\000y\000d\000r\000o\000g\000e\000n\000\040\000B\000o\000n\000d\000\040\000C\000o\000r\000r\000e\000l\000a\000t\000i\000o\000n\000\040\000F\000u\000n\000c\000t\000i\000o\000n}{}% 2
