# Supplementary material for: Dynamics and vibrational spectroscopy of quasi-one dimensional water wires inside carbon nanotubes of different diameter and chirality
Source: Sci Rep. 2025 Aug 1;15:28144. doi: 10.1038/s41598-025-14266-8 (PMC12317096; doi:10.1038/s41598-025-14266-8)
Supplement: Supplementary file 1 — Supplementary Information. [file 41598_2025_14266_MOESM1_ESM.zip › si_zip/SI.tex]

\documentclass[10pt, a4paper]{article} % Adjust font size and paper size as needed

% --- Preamble ---
% Standard packages
\usepackage{graphicx} % Required for inserting images
\usepackage{amsmath}  % For advanced math environments
\usepackage{amsfonts} % For mathematical fonts
\usepackage{amssymb}  % For mathematical symbols
\usepackage{siunitx}  % For consistently formatting units (e.g., \SI{10}{\volt})
\usepackage{booktabs} % For professional-looking tables
\usepackage{caption}  % For customizing captions
\usepackage{float}    % For better control over figure/table placement [H]
\usepackage{url}      % For breaking long URLs
\usepackage{hyperref} % For clickable links (e.g., to references or URLs)
\hypersetup{
    colorlinks=true,
    linkcolor=blue,
    filecolor=magenta,
    urlcolor=cyan,
}
\usepackage{enumitem} % For custom list environments

% Optional: For better handling of subfigures (if needed)
% \usepackage{subcaption}

% Optional: If you need to include code snippets
% \usepackage{listings}
% \lstset{
%   basicstyle=\footnotesize\ttfamily,
%   breaklines=true,
%   frame=single,
%   numbers=left,
%   numberstyle=\tiny,
%   keywordstyle=\color{blue},
%   stringstyle=\color{red},
%   commentstyle=\color{green!50!black},
% }

% Custom commands for SI numbering
% Use \def\thefigure{S\arabic{figure}} and \def\thetable{S\arabic{table}}
% This prefixes figure and table numbers with 'S' for Supporting Information
\def\thefigure{S\arabic{figure}}
\def\thetable{S\arabic{table}}
\def\thesection{S\arabic{section}} % Prefixes section numbers with 'S'
\def\thesubsection{\thesection.\arabic{subsection}} % Subsections will be S1.1, S1.2 etc.
\def\theequation{S\arabic{equation}} % Prefixes equation numbers with 'S'

% Set page margins
\usepackage[top=1in, bottom=1in, left=1in, right=1in]{geometry}

% Title and Author Information
% IMPORTANT: This should generally match the main manuscript's title and authors,
% but clearly indicate "Supporting Information"
\title{\textbf{Supporting Information : Dynamics and vibrational spectroscopy of quasi-one dimensional water wires 
    inside carbon nanotubes of different diameter and
chirality}}
\author{
    \textbf{} \\ % Replace with your main manuscript title
    \vspace{0.5cm}
    Deepak Ojha and  Peter Saalfrank \\ % List all authors from main paper
    \vspace{0.2cm}
    \small{Institute of Chemistry, Potsdam University, Karl-Liebknecht-Strasse 24-25, D-14476 Potsdam-Golm, Germany} \\
    \small{$^*$Correspondence should be addressed to: ojha.deepak@uni-potsdam.de}
}
\date{} % No date usually for SI

% --- Document Body ---
\begin{document}

\maketitle % Generate the title and author block

% Reset counters for SI numbering (important!)
% These commands reset the counters and ensure the S-prefix is used from now on
\setcounter{figure}{0}
\setcounter{table}{0}
\setcounter{section}{0}
\setcounter{equation}{0}


\newpage % Start a new page for the content

\section{Integrated Radial Distribution Function }
The local structure and ordering of water confined within the CNTs can also be analyzed using integrated radial distribution functions which is given mathematically as,
\begin{equation}
 \mathrm{G_{OH}(r) = \int_{0}^{r}4\pi \rho  \grave{r}^2 g(\grave{r})d\grave{r}},    
\end{equation}
where $\mathrm{G_{OH}(r)}$ is integrated radial distribution function, $\rho$ is the density of simulation box and $\grave{r}$ is the distance from the central atom. It is evident in  Fig.\ref{fig3} that the  $\mathrm{G_{OH}(r)}$ is more oscillatory and  evolves at faster rate for (6,6) CNT which indicates higher structural ordering within the one-dimensional wire. Further, the value of $\mathrm{G_{OH}(r)}$ at 4 $\mathrm{\AA}$ for (6,2), (6,4) and (6,6) CNTs is 3.7, 3.6 and 4.0 respectively.  This also implies that the local water structure is more anisotropic    in case of (6,2) and (6,4) as compared to (6,6) CNT. Further, the overall local density of water is lower in case of (6,2) and (6,4)  as compared to (6,6) CNT. For the given value of $\mathrm{G_{OH}(r)}$, it also implies nearly two water molecules can be found around a water molcule within the distance of 4 $\mathrm{\AA}$.
\begin{figure}[hbt] 
    \centering
    \includegraphics[width=.75\linewidth]{SI1.eps}
    \caption{ Integrated radial distribution functions as obtained using Equation 13 from the $\mathrm{O\cdots H} $ radial distribution function which are duly shown in Figure 2 of the main article. }
    \label{fig3}
\end{figure} 
\section{ Hydrogen Bond Correlation Function}
\begin{figure}[hbt]
\begin{center}
\includegraphics[width=10cm,height=8cm ]{SI2.eps}
\end{center}
\caption{Continuous hydrogen bond lifetime correlation functions ${S_{HB}}$  of   water molecules confined in CNTs of chirality (6,2) , (6,4),  (6,6) and in bulk.}
\label{fig11}
\end{figure}
 The HB  continuous lifetime correlation function $S_{HB}$, which denotes the probability that an initially H-bonded pair of water molecules remains continuously intact until time t, can be defined mathematically as,
\begin{equation}
S_{HB}(t) = \frac{\left<h(0)H(t) \right>}{\left< h(0)^2 \right>} \quad . 
\end{equation}
Here, $H(t)$ and $h(t)$ are hydrogen populations labels and for a pair of hydrogen-bonded water molecules can be defined as, $h(t)$ takes a value of 1 if they are hydrogen bonded at time instant $t$. Further, if the two water molecules are continuously hydrogen-bonded for a time-interval say from time instant t= 0 to t, $H(t)$ is 1. Time-dependent decay of $S_{HB}$ for water molecules in CNTs of different chirality and bulk is shown in Fig.\ref{fig11}. We use the bi-exponential fit function as shown in Eq. 15 of main article to find the hydrogen bond lifetime.


% Example for subfigures (requires subcaption package)
% \begin{figure}[H]
%     \centering
%     \begin{subfigure}[b]{0.45\textwidth}
%         \centering
%         \includegraphics[width=\textwidth]{figureS3a.png}
%         \caption{Sub-figure A}
%         \label{fig:sup-fig3a}
%     \end{subfigure}
%     \hfill
%     \begin{subfigure}[b]{0.45\textwidth}
%         \centering
%         \includegraphics[width=\textwidth]{figureS3b.png}
%         \caption{Sub-figure B}
%         \label{fig:sup-fig3b}
%     \end{subfigure}
%     \caption{
%         \textbf{Supplementary Figure S3.} Main caption for a figure with sub-parts.
%         Panel (a) shows X, while panel (b) depicts Y.
%     }
%     \label{fig:sup-fig3}
% \end{figure}


%\newpage
%\begin{thebibliography}{99} % Use {99} for max 99 references
% Example Supplementary References
%\bibitem{LitRef1} J. Smith and A. B. Jones, *J. Chem. Soc.*, 2023, \textbf{15}, 1234-1237.
%\bibitem{LitRef2} M. Lee et al., *Nature*, 2024, \textbf{600}, 567-570.
%\end{thebibliography}

\end{document}
